# Supplementary material for: Hybrid Materials Formed with Green Metal-Organic Frameworks and Polystyrene as Sorbents in Dispersive Micro-Solid-Phase Extraction for Determining Personal Care Products in Micellar Cosmetics
Source: Molecules. 2022 Jan 26;27(3):813. doi: 10.3390/molecules27030813 (PMC8838677; doi:10.3390/molecules27030813)
Supplement: Supplementary file 1 [file molecules-27-00813-s001.zip]

Archive with 1 entries (1 files):
- molecules-1555290-supplementary.pdf
